# Supplementary material for: Meltwater from West Antarctic ice sheet tipping affects AMOC resilience
Source: Sci Adv. 2025 Nov 14;11(46):eadw3852. doi: 10.1126/sciadv.adw3852 (PMC12617517; doi:10.1126/sciadv.adw3852)
Supplement: Supplementary file 2 — Movie S1 [file sciadv.adw3852_movie_s1.zip]

Archive with 1 entries (1 files):
- adw3852_movie_s1.mp4
